# Supplementary material for: Ameliorative Effect of Ethanolic Echinacea purpurea against Hyperthyroidism-Induced Oxidative Stress via AMRK and PPAR Signal Pathway Using Transcriptomics and Network Pharmacology Analysis
Source: Int J Mol Sci. 2022 Dec 22;24(1):187. doi: 10.3390/ijms24010187 (PMC9820381; doi:10.3390/ijms24010187)
Supplement: Supplementary file 1 [file ijms-24-00187-s001.zip]

Archive with 1 entries (1 files):
- ijms-2078608-supplementary.pdf
